# Supplementary material for: Activation of Glucocorticoid Receptor Inhibits the Stem-Like Properties of Bladder Cancer via Inactivating the β-Catenin Pathway
Source: Front Oncol. 2020 Aug 5;10:1332. doi: 10.3389/fonc.2020.01332 (PMC7419687; doi:10.3389/fonc.2020.01332)
Supplement: Supplementary file 1 [file Table_1.XLSX]

## Sheet: TCCSUP
time(min)fluorescence intensity	Control-Mock										Control-Dex										Control-Dex+Ru486										Control-Ru486										GRshrna-Mock
0	21.197	21.125	22.033	25.212	21.59	24.123	23.089	24.117	23.92	22.928	32.123	23.028	28.512	31.813	26.1325	32.125	21.033	25.89	24.23	26.123	23.089	24.117	23.92	22.928	20.197	22.125	23.033	21.212	20.59	27.123	22.089	21.117	23.242	20.928	24.754	22.3532	20.24	21.123	23.512	23.12	11.329	12.124	11.033	10.057	14.59	13.97	14.97	12.878	12.92
30	44.507	27.783	49.511	48.094	38.056	37.108	48.627	36.903	56.398	50.121	73.822	66.771	46.481	60.297	47.121	71.173	50.164	60.47	50.34	61.09	29.978	33.326	51.031	48.86	76.141	33.551	69.172	33.277	60.41	37.987	32.641	36.297	36.413	37.572	33.203	37.533	38.244	38.981	40.528	54.071	21.696	23.8	21.009	23.533	24.409	21.963	23.792	27.787	27.25
60	50.165	32.383	58.659	57.155	52.347	50.689	62.282	56.291	72.692	56.948	76.445	73.001	102.334	76.724	67.474	52.137	62.43	103.691	74.057	75.903	43.969	47.422	86.286	56.813	53.172	40.223	88.653	83.549	60.933	60.162	43.108	40.011	43.14	42.868	59.62	49.774	54.968	42.135	56.543	58.757	31.567	25.985	26.852	27.24	30.038	27.034	31.511	35.419	30.961
90	49.31	50.781	54.32	51.631	43.122	42.611	55.864	46.058	65.159	54.544	89.577	73.588	111.381	84	74.774	87.602	64.418	97.887	79.886	95.61	51.717	62.442	61.011	54.81	52.223	54.221	63.419	55.819	76.543	58.89	51.046	42.377	47.421	36.933	44.071	56.929	46.066	37.159	57.455	65.494	32.396	27.561	24.803	32.931	25.352	34.523	27.447	27.273	29.758
120	42.677	42.553	45.043	39.951	44.839	44.033	59.713	56.876	50.823	56.295	75.467	92.605	75.389	86.503	80.169	99.77	81.424	86.907	94.94	81.531	51.179	31.24	57.362	56.662	47.899	47.809	58.425	51.89	68.726	56.352			51.805	63.131	38.37	48.62	35.064	68.778	57.46	37.403	18.786	17.004	21.585	21.379	23.275	23.618	25.408	28.372	28.225
[truncated: 31 more columns]
