# Supplementary material for: Activation of Glucocorticoid Receptor Inhibits the Stem-Like Properties of Bladder Cancer via Inactivating the β-Catenin Pathway
Source: Front Oncol. 2020 Aug 5;10:1332. doi: 10.3389/fonc.2020.01332 (PMC7419687; doi:10.3389/fonc.2020.01332)
Supplement: Supplementary file 2 [file Table_2.XLSX]

## Sheet: TCC-SUP
NumberGroup	Control				Knockdown		Knockout
	Mock	Dex	Dex+Ru486	Ru486	Mock	Dex	Mock	Dex
NO.1	33	5	13	31	40	45	68	69
NO.2	30	8	15	32	39	41	67	61
NO.3	31	6	19	37	43	46	60	63
NO.4	38	3	11	34	45	38	59	64
NO.5	31	9	14	30	41	49	65	65
