# Supplementary material for: Activation of Glucocorticoid Receptor Inhibits the Stem-Like Properties of Bladder Cancer via Inactivating the β-Catenin Pathway
Source: Front Oncol. 2020 Aug 5;10:1332. doi: 10.3389/fonc.2020.01332 (PMC7419687; doi:10.3389/fonc.2020.01332)
Supplement: Supplementary file 3 [file Table_3.XLSX]

## Sheet: Sheet1
	CD44+(%)
tccsup-control	44.02
tccsup-control	48.02
tccsup-control	52.02
tccsup-knockout	69.96
tccsup-knockout	74.96
tccsup-knockout	79.96
